# Supplementary material for: Molecular and spatial heterogeneity of microglia in Rasmussen encephalitis
Source: Acta Neuropathol Commun. 2022 Nov 21;10:168. doi: 10.1186/s40478-022-01472-y (PMC9677917; doi:10.1186/s40478-022-01472-y)
Supplement: Supplementary file 12 — Additional file 12: Table S1. Differentially Expressed Genes in Microglia, RE vs CTRL. [file 40478_2022_1472_MOESM12_ESM.xlsx]

## Sheet: DEseq_manual_microglia_REvCTRL_
Supplementary Table 1: Differentially Expressed Genes in Microglia, RE vs CTRL
Higher expressed genes			Lower expressed genes
Gene	Log2 Fold Change	Adjusted p-value	Gene	Log2 Fold Change	Adjusted p-value
CLEC4E	10.3155	5.48609e-07	MTRNR2L12	-8.04276	1.86151e-14
RAB7B	6.76895	0.0185997	DUSP27	-7.13241	0.000181502
IL32	6.76268	0.0132842	LINC00334	-7.06815	0.000800793
RUNX3	6.50808	0.012237	ZNF385D-AS1	-5.36796	2.27135e-05
LINC00937	6.07634	2.85914e-25	SHE	-5.10675	0.0125421
IL15	5.82619	1.77968e-12	MTRNR2L8	-4.41496	0.00246983
ALOX15B	5.76664	2.57064e-05	HIST1H2BD	-3.87454	0.000589892
STAT4	5.62378	0.000819303	PAQR5	-3.59233	4.72038e-05
CCL5	5.51925	0.000151149	HAMP	-3.57209	0.00192172
FOSB	5.2224	0.00157566	TDRD10	-3.38835	0.00169709
PTGS2	5.11055	0.0175523	HIST1H2BG	-3.34029	0.00798401
LINC01608	5.09979	0.00394029	HIST1H2AC	-3.2546	5.21361e-05
AC022217.3	4.80398	0.00157515	HIST1H1E	-2.85052	0.00631851
MCOLN2	4.78128	3.09882e-05	PTPN14	-2.83571	0.000469351
SLFN12L	4.72712	0.00291981	HPGDS	-2.53422	0.000181502
SHISA6	4.66699	0.000583706	PCBP3	-2.52635	0.00192172
AC084871.1	4.46035	1.85331e-06	C12orf75	-2.49062	7.35287e-07
IFNG-AS1	4.44006	0.0386418	AC008568.1	-2.42683	0.0228647
RGS13	4.21501	0.0234513	CBFA2T3	-2.40345	0.00220055
DOCK5	4.13795	8.16396e-07	ITGB3	-2.31959	0.0490169
FOS	4.1174	4.38563e-20	CLSPN	-2.20673	0.0365449
RUFY4	4.07556	0.00514635	MCF2	-2.18632	0.00631851
EGR2	4.0613	0.0456377	ECT2	-2.16119	0.0415657
GRASP	4.05684	0.0478574	TRIM36	-2.04	0.000408982
IDO1	4.05646	1.20117e-05	LPAR6	-1.92751	0.000184517
ECHDC3	4.0457	2.99688e-05	UCP2	-1.90074	0.0140843
SIGLEC14	3.96774	0.00575451	AC009432.2	-1.90035	0.0182009
NR4A2	3.88028	0.0011488	AC010378.2	-1.89672	0.00140033
AVPI1	3.83013	0.0317018	PANK1	-1.89272	0.0346662
FGR	3.81045	0.00192172	WLS	-1.87748	0.00369612
ST6GALNAC2	3.78166	1.46229e-05	MAF	-1.78933	0.00134126
SH3BP5	3.72995	4.85159e-05	AUTS2	-1.77034	0.00291981
AC083837.1	3.72209	0.00295386	LINC02712	-1.75685	0.00198992
EGR3	3.66844	0.000533601	RUBCNL	-1.71947	0.00475191
EGR1	3.66024	0.00130738	BLNK	-1.70454	0.00142441
AC092868.2	3.65623	0.000564536	SESN3	-1.65616	0.00798401
OPALIN	3.65513	0.0206593	LEPR	-1.63262	0.0131757
SLC16A10	3.56861	0.0321732	C4orf19	-1.59343	0.00384135
LINC00173	3.53135	0.00169493	UQCRB	-1.54787	0.0418558
LINC01340	3.49663	0.00798401	PDIA5	-1.54732	0.0487543
GBP2	3.45321	2.78116e-05	ERC2	-1.51751	0.00599934
ADAMTSL4-AS1	3.3845	5.8781e-11	RASSF8	-1.4874	0.00579802
IQCN	3.37301	0.0363522	FNBP1L	-1.4687	0.00138745
MYO1E	3.34894	2.05021e-15	TLR10	-1.44423	0.0206715
SRGN	3.30803	0.000574883	EZH2	-1.41713	0.0373242
GCNT1	3.304	0.000296497	GLCE	-1.2436	0.0206593
PCDH15	3.27955	2.57064e-05	NR6A1	-1.21634	0.0187132
GALNT13	3.26821	0.000195936	TMEM273	-1.21359	0.0362022
LRRTM4	3.14578	1.19982e-05	ITGAM	-1.12199	0.0346662
KLF2	3.10472	0.00295386	DAAM1	-1.11002	0.0400119
SPDYE16	3.09844	0.0495756	HNRNPDL	-0.973118	0.0435413
DUSP1	3.09176	0.00113327
FP700111.1	3.07441	0.0103754
AC116362.1	3.06083	0.0229082
DYSF	3.05818	0.00478717
PER1	3.04608	0.00717896
BCAS1	3.03615	0.000487019
KCNIP4	3.02236	8.16121e-05
MIR181A1HG	3.00383	3.11692e-05
LRRC4C	3.00182	1.70684e-07
SYAP1	2.99144	0.00369612
ACSL1	2.98133	0.000643738
SKAP1	2.96341	0.0306412
SEL1L3	2.91893	0.0169249
DCC	2.90904	0.000180069
IQSEC1	2.8994	0.00157515
AL512603.2	2.87469	0.00917549
OPCML	2.84481	1.52347e-05
POU5F1	2.83364	0.0061362
ISG20	2.82018	0.00341539
SPRY1	2.81088	0.000602834
NHSL1	2.79153	1.69002e-05
SHISA9	2.7773	0.0301041
ITSN1	2.75007	0.0018646
CD55	2.74218	0.0119519
CD80	2.74053	0.0149179
NXPH1	2.72715	0.0205704
PDE4B	2.69781	9.42918e-10
NLGN1	2.69164	4.14688e-07
RILPL2	2.68207	0.00688139
CSMD3	2.67422	0.000370187
CEBPD	2.64614	2.79348e-05
CSMD1	2.64361	0.000641855
IFNLR1	2.62665	0.00798401
PAPOLG	2.62513	0.000267313
SLC16A6	2.62157	0.0224909
AC090197.1	2.62064	0.0180593
AL590617.2	2.61092	0.0034154
CNTNAP5	2.60844	0.00526762
NFKBID	2.60105	0.0184268
TSC22D3	2.60006	0.00724665
MCTP1	2.59813	0.0190621
SIDT2	2.59477	0.000641855
CD83	2.58519	0.0301041
NOVA1	2.58469	0.00101079
MOG	2.57322	0.0365449
C5AR2	2.56482	0.0307503
CASS4	2.56088	2.85486e-05
AC004593.1	2.55925	0.0487543
RNF122	2.5314	0.00147784
PTPRT	2.52363	0.0194241
MTCL1	2.49331	0.0217092
ELL2	2.48391	0.00704842
JUNB	2.48142	1.69002e-05
CEP68	2.46291	0.00169105
SIAH2	2.43568	0.00207139
SNTG1	2.4215	0.00198992
ATF3	2.3963	0.0461034
SLC19A2	2.38725	0.0406115
HHIP	2.37885	0.0113888
ARRDC3	2.3748	1.69002e-05
STX11	2.3704	0.0331141
IQCJ-SCHIP1	2.36256	0.0310222
AL445250.1	2.34811	0.0247547
AC011476.3	2.34185	0.00427743
TMEM163	2.33198	0.0456377
MB21D2	2.32459	0.0493007
NAMPT	2.28588	0.0222256
MDGA2	2.28331	0.000164194
HS6ST3	2.27962	0.0247547
CRYBG1	2.26135	0.0302187
KLHL6	2.25503	0.00140471
NCAM2	2.23437	1.19982e-05
FGF12	2.22749	0.0018646
TEX30	2.21299	0.00170131
PTK2B	2.21286	0.0250153
PPP1R16B	2.19218	0.0222256
LUZP2	2.18435	0.0172183
TTYH3	2.18209	0.0495825
JDP2	2.16573	0.026176
PTCRA	2.1635	0.00798401
SGCZ	2.16152	0.00363455
PPP2R2B	2.1515	3.11692e-05
LRRTM3	2.14068	0.017212
NFAM1	2.12787	0.0471807
DSCAML1	2.10758	0.00838438
FGF14	2.10136	0.00384135
ATRNL1	2.09343	0.0192334
JUN	2.09131	0.000713093
MPRIP	2.05531	0.0119222
TNR	2.04331	0.00375766
HLA-DQA1	2.04079	0.017212
CADPS2	2.03946	0.00314618
KIF21B	2.03103	0.0418558
DNAJC6	2.00975	0.00442043
MAP3K8	2.008	0.0346662
ROBO1	1.99984	0.00384135
SEMA5A	1.99836	0.0169249
LONRF1	1.98716	0.0149179
NKAIN2	1.98575	0.00365979
ARHGEF3	1.98044	0.0301041
FRY	1.96935	0.0302187
IL1RAPL1	1.96093	0.00604018
AK5	1.95639	0.0477065
ID2	1.95461	0.00182503
SLC22A23	1.95235	0.0482384
KCND2	1.95189	0.00772189
SLC31A2	1.94923	0.0151143
ADCY3	1.94835	0.0138425
GRID1	1.94606	0.0216938
PER3	1.93528	0.000577467
CHKA	1.92314	0.000583706
ANKS1B	1.91938	0.000997128
LHFPL3	1.91697	0.0250153
SHMT1	1.91281	0.0190621
RAB31	1.9091	0.0059932
PPFIA2	1.90848	0.0282078
PRKCH	1.90155	0.00160327
MAFB	1.89913	0.00812835
DAGLB	1.89766	0.00941185
SLC35F1	1.88832	0.027068
PSTPIP2	1.88514	0.00772189
SIRT5	1.88394	0.0480653
DPP6	1.88243	0.00359667
NR1D2	1.8591	0.00282472
DOCK6	1.84784	0.0342051
PDGFC	1.82548	0.00152565
PALM2-AKAP2	1.82096	0.00165861
MEGF11	1.8157	0.0372901
PIK3IP1	1.8091	0.0193203
LINC-PINT	1.80849	0.00446422
SPOCK1	1.79991	0.0485585
CREB5	1.79943	0.0176524
MMP16	1.79496	0.026287
EDIL3	1.79159	0.0068947
PRKCE	1.78693	0.0122949
GRAMD2B	1.76917	0.0422322
RAPGEF5	1.76046	0.0363522
SRGAP2B	1.74672	0.000503282
CCND3	1.72342	0.000184517
DLGAP1	1.71575	0.0491215
AL078590.2	1.70487	0.0262155
OGFRL1	1.69938	0.000408982
CLDN11	1.68593	0.0372901
COL9A2	1.67801	0.0151569
SGK1	1.65873	0.00257695
KIAA0513	1.64845	0.00767384
CLN8	1.63403	0.0266694
TMEM140	1.62001	0.0249867
ORAI2	1.59571	0.0487543
ST18	1.58908	0.0170616
TTLL7	1.58711	0.0237525
FYN	1.57023	0.0374879
LRRC7	1.56708	0.010157
PEX5L	1.56645	0.027068
TENM4	1.558	0.00363455
SLC44A2	1.55556	0.00599934
KLF7	1.53476	0.00165861
SLA	1.5304	0.0226469
DAB1	1.5295	0.0131036
MYO1D	1.52861	0.0405132
CBWD5	1.52849	0.0217595
SLC24A2	1.51826	0.0418907
ADGRL3	1.51126	0.0191175
SPOCK3	1.50227	0.0346662
AC016831.5	1.49909	0.0306412
DENND1B	1.48901	0.0365449
PDE3B	1.46465	0.0294798
SCML1	1.45277	0.0191472
PCDH9	1.40958	0.00446422
AGAP1	1.33763	0.027068
HAGH	1.2944	0.0331141
USP4	1.28678	0.0253293
IER2	1.28361	0.0444869
HLA-DRB1	1.28024	0.0365449
MEGF9	1.25547	0.0495825
TBC1D15	1.21293	0.0284392
AXL	1.20879	0.0306412
TNFAIP2	1.20583	0.0456377
CADM2	1.20472	0.0247547
CSF2RA	1.19269	0.0499622
HIPK2	1.18027	0.0311318
TPRG1	1.16928	0.0495825
RCSD1	1.16851	0.0249867
AC010210.1	1.12941	0.0365005
SETBP1	1.10931	0.030042
RIN2	1.05421	0.037943
