# Supplementary material for: Molecular and spatial heterogeneity of microglia in Rasmussen encephalitis
Source: Acta Neuropathol Commun. 2022 Nov 21;10:168. doi: 10.1186/s40478-022-01472-y (PMC9677917; doi:10.1186/s40478-022-01472-y)
Supplement: Supplementary file 13 — Additional file 13: Table S2. Differentially Expressed Genes in Microglia, RE vs FCD. [file 40478_2022_1472_MOESM13_ESM.xlsx]

## Sheet: DEseq_manual_microglia_REvsFCD1
Supplementary Table 2: Differentially Expressed Genes in Microglia, RE vs FCD
Higher expressed genes			Lower expressed genes
Gene	Log2 Fold Change	Adjusted p-value	Gene	Log2 Fold Change	Adjusted p-value
IL15	7.20214	2.38866e-07	MTRNR2L12	-7.73847	6.29031e-13
CD80	6.32291	0.000594997	LMO1	-5.63951	7.52653e-06
AIM2	6.2836	0.0152322	MTRNR2L8	-5.4085	0.000160539
CD38	6.24693	0.0163923	PAQR5	-4.52135	1.14174e-07
LINC00937	6.22261	5.43724e-20	CCDC168	-4.48831	1.3388e-11
GBP5	6.07672	0.02823	RD3	-4.31545	8.60501e-06
CLEC4E	5.97489	2.68957e-06	PTPN14	-4.13852	5.47775e-08
CCL5	5.85593	0.00223437	LINC01091	-4.03602	1.02132e-06
AC083837.1	5.80503	5.84363e-05	TDRD10	-3.78089	0.000519825
LINC01146	5.59022	0.000929029	GNG12-AS1	-3.54907	0.00206382
MCOLN2	5.57264	0.000436439	VWC2	-3.49966	0.000228317
FCAR	5.37739	0.00945335	AC009432.2	-3.44433	3.40988e-06
AC006974.2	5.26265	0.000180006	AC103719.1	-3.30273	0.000737508
TGFBI	5.15619	0.0104672	AC021613.1	-3.18187	0.00131896
SLFN12L	5.06094	0.0123145	BANK1	-3.11026	0.00243286
RUFY4	4.95006	0.0133317	CALCR	-3.10378	0.00303454
CCDC26	4.81703	5.4694e-08	TSIX	-2.95261	0.000880078
IFI27	4.69199	0.00243286	CPNE5	-2.944	0.00522105
IL21R	4.44362	0.003156	AP005131.1	-2.90972	0.0063011
IFIT2	4.33695	5.4694e-08	AC090579.1	-2.79693	0.000228317
OASL	4.23227	0.0168267	C12orf75	-2.67177	7.51897e-08
SHISA6	4.10592	0.00433761	FGL1	-2.51125	0.00354839
GBP1	4.00435	0.000929029	WLS	-2.10846	0.00131896
IFIT3	3.86742	2.38866e-07	AC002480.2	-2.04148	0.0459093
MB21D2	3.76105	0.00243286	SH2D4A	-2.00287	0.0338904
IFI6	3.74726	1.93165e-05	PLP1	-1.96833	0.0257295
HLA-DQA1	3.66139	3.38721e-05	AL390957.1	-1.94337	0.00929822
AL353807.5	3.61806	0.00645081	LINC02712	-1.80975	0.00190018
AL162414.1	3.53896	8.67613e-06	C4orf19	-1.71017	0.00246167
ODF3B	3.53298	0.00243286	AL589935.1	-1.69234	0.0338915
GBP2	3.51224	4.55595e-05	TRIM36	-1.68127	0.0063011
STAT4	3.51151	0.0338904	PLCG2	-1.67728	0.0252055
SKAP1	3.48883	0.0464244	EIF4A3	-1.6463	0.0234274
TYMP	3.43444	1.18666e-10	AC010378.2	-1.53529	0.0169823
SIGLEC1	3.40901	0.00303454	DDX5	-1.52692	0.000513799
SCO2	3.40012	2.34399e-06	TRPM3	-1.51243	0.0195149
ARL17B	3.33692	0.00629852	GSTM2	-1.43047	0.0328904
ISG20	3.29476	0.00255093	PTPN13	-1.37531	0.0335783
GRAMD2B	3.18213	0.000363897	DNAJC10	-1.31788	0.02823
LINC00173	3.18109	0.0110953	FNBP1L	-1.21708	0.0133317
BTN3A2	3.1605	4.55595e-05
HLA-A	3.13895	7.48793e-06
GCNT1	3.10876	0.00131896
LRRC4C	3.07382	1.74487e-07
FPR3	3.06041	0.0400605
TAP2	3.03677	0.000363897
CD14	3.03493	0.000180006
LINC01340	3.02708	0.0471536
ST6GALNAC2	2.9395	0.00117446
ZBP1	2.92528	0.0109287
TBC1D8	2.90749	0.00131896
PLAC8	2.87452	0.0190755
ISG15	2.82191	0.0246742
HLA-C	2.73354	0.000228317
HLA-DPB1	2.71239	0.00051489
LUZP2	2.70897	0.0066366
LGALS3BP	2.69958	0.0451017
HLA-DRA	2.67786	5.4694e-08
CD74	2.64817	9.71403e-06
WARS	2.60862	1.07246e-05
IDO1	2.60446	0.00522105
HLA-B	2.59723	2.57619e-05
GBP4	2.57131	0.0100989
HLA-DRB1	2.54954	8.67613e-06
TAP1	2.49677	0.0401286
STAT1	2.47539	0.000228317
ARID5B	2.47415	0.000594997
HLA-DQB1	2.46521	0.00822589
LINC00511	2.43326	0.010786
APOL3	2.42585	0.0376768
HLA-DPA1	2.41791	0.000198946
AC007319.1	2.39447	0.0129683
APOE	2.38035	0.0133317
PCDH15	2.35658	0.00411397
GPR65	2.34578	0.0100153
TNR	2.33331	0.0017662
CARMIL1	2.33228	0.0344647
BTN3A3	2.31276	0.0395336
TMEM229B	2.28724	0.029567
HESX1	2.28049	0.0248759
B2M	2.22714	0.000228317
NAMPT	2.21667	0.0350183
AL627309.5	2.20266	0.0200326
NLRC5	2.19376	0.000774201
MX2	2.17916	0.00986989
HLA-DMA	2.14233	0.00191404
SOX6	2.14009	0.0207793
APOL6	2.09275	0.0237951
HLA-F	2.07058	0.00243286
MYO1E	2.06888	6.48647e-06
SCIMP	2.02777	0.0238102
LIMK2	2.00235	0.029567
BTN3A1	1.99471	0.0350183
IL12RB1	1.98406	0.0393285
FMNL2	1.9807	0.00304649
GPR155	1.98012	0.0110953
EPSTI1	1.94199	0.000150068
HLA-DOA	1.91797	0.0306384
LHFPL3	1.90468	0.0411956
MAFB	1.89318	0.0133317
IFIT1	1.88676	0.0270823
IFI44L	1.87824	0.0107113
HLA-E	1.86412	0.0139053
SERPING1	1.84981	0.0393285
PARP9	1.8056	0.000228317
NRIR	1.78192	0.0163026
ARL17A	1.77498	0.0313676
PARP10	1.76453	0.0270853
TPRG1	1.76143	0.00433761
PSMB9	1.75812	0.0411199
GCH1	1.75675	0.0129683
TNFRSF10B	1.70874	0.00897752
FYN	1.62559	0.0490019
BCL6	1.61625	0.0159368
AC108519.1	1.61458	0.0459093
CASS4	1.56045	0.0211289
CIITA	1.54133	0.0162592
DAB1	1.52254	0.018467
PML	1.51601	0.0243228
STAT2	1.47835	0.00622384
XAF1	1.46429	0.0137997
SCPEP1	1.44058	0.0365659
TNFSF8	1.4317	0.0395336
MR1	1.43145	0.0168267
MX1	1.42096	0.0258833
DPP6	1.41879	0.04545
SAMD9L	1.40635	0.0245388
RPL39	1.40163	0.0164942
JUNB	1.36737	0.0323596
ABCA1	1.31849	0.0341111
AXL	1.31755	0.0232674
VMP1	1.28284	0.0408554
RCSD1	1.13315	0.0389496
SAMD4A	1.12657	0.04545
