# Supplementary material for: Molecular and spatial heterogeneity of microglia in Rasmussen encephalitis
Source: Acta Neuropathol Commun. 2022 Nov 21;10:168. doi: 10.1186/s40478-022-01472-y (PMC9677917; doi:10.1186/s40478-022-01472-y)
Supplement: Supplementary file 14 — Additional file 14: Table S3. Top Highly Differentially Expressed Genes in Microglia Subpopulations. [file 40478_2022_1472_MOESM14_ESM.xlsx]

## Sheet: Sheet1
Supplementary Table 3: Top Highly Differentially Expressed Genes in Microglia Subpopulations
Cluster	Gene	Avg Log2 FC	Adjusted p-value	Cluster	Gene	Avg Log2 FC	Adjusted p-value
1	PDK4	1.86783	0	7	GRID2	2.45625	2.72497e-120
	SRGN	1.16778	1.46566e-137		ZNF331	0.900422	7.02299e-06
	FOS	0.945233	2.25308e-164		ATP1B3	0.802133	1.41163e-05
	CD83	0.851153	1.04851e-74		ITSN1	0.760345	2.78436e-09
	OLR1	0.694101	2.29035e-74		ALPK3	0.734139	3.32728e-08
	SPP1	0.681929	9.40644e-27		ELL2	0.725037	3.65682e-07
	ADAMTSL4-AS1	0.635011	2.1549e-61		SRGN	0.723377	3.16409e-06
	SERPINB9	0.593666	1.74114e-36		PADI2	0.691578	0.00934025
	HSP90AA1	0.566347	6.25336e-15		NR4A3	0.671863	2.62906e-07
	RIN2	0.536141	4.39383e-40		MAP3K8	0.654359	1.44093e-09
	AC084871.1	0.523831	4.68513e-25		RAPGEF1	0.650261	1.44601e-10
2	PADI2	1.07579	1.53584e-51		UBASH3B	0.638459	6.20531e-05
	MYO1E	1.02269	2.37996e-90		RBMS3	0.633497	1.8553e-08
	ZNF331	0.96935	8.78255e-18		NKD1	0.631703	3.8414e-08
	CPM	0.693752	1.86983e-33		PDE3B	0.595487	3.00044e-07
	SPP1	0.656319	7.72271e-27		CASS4	0.585925	2.2596e-10
	MITF	0.621305	3.13302e-54		RILPL2	0.573507	2.7606e-06
	PPARG	0.606613	2.74352e-54		NHSL1	0.56393	2.65673e-07
	NHSL1	0.589363	1.89979e-41		ST3GAL1	0.529866	1.08724e-05
	PDE3B	0.588205	3.34057e-38		FAM110B	0.523325	1.99659e-05
	GLDN	0.578399	1.30685e-52	8	OPCML	2.58651	1.85619e-230
	ARID5B	0.57232	4.53622e-44		KCNIP4	2.58187	4.96822e-243
	ELL2	0.552831	4.12972e-21		CSMD1	2.49071	8.33122e-241
	RTTN	0.533274	1.30545e-23		LSAMP	2.3854	2.46359e-169
	FNIP2	0.529271	1.74348e-43		NRXN1	2.3789	3.43612e-240
	UBASH3B	0.526987	5.97927e-13		LRRC4C	2.32641	2.61304e-124
	ATG7	0.514986	9.19214e-37		TNR	2.30131	1.29764e-174
	NR4A3	0.512516	1.62955e-12		LRP1B	2.19031	8.72449e-173
	FMNL2	0.507654	3.78546e-31		KAZN	2.18647	3.73688e-125
3	CXCL10	0.969569	1.67562e-85		RBFOX1	2.13425	4.82536e-107
	WARS	0.845746	3.26988e-77		PCDH9	2.12387	6.23467e-134
	ETV6	0.821387	1.0917e-76		LHFPL3	2.05214	1.29845e-160
	PLEK	0.802111	8.66647e-67		PCDH15	2.04142	1.19471e-163
	NFKB1	0.781129	1.09431e-62		LRRTM4	1.96852	1.02997e-156
	PSTPIP2	0.778016	4.41944e-59		DPP6	1.92054	3.84412e-159
	FMNL2	0.732253	1.9104e-47		CADM2	1.89923	4.12116e-127
	AC083837.1	0.701672	3.50605e-47		NLGN1	1.87317	8.43888e-116
	PARP14	0.679894	5.51337e-59		FGF12	1.86811	1.00559e-139
	LIMK2	0.668724	1.1484e-51		NTM	1.8271	2.06535e-94
	IDO1	0.652648	4.54276e-60		ANKS1B	1.77684	1.1666e-132
	GCH1	0.624579	3.64565e-59	9	IGLC2	4.17301	1.44594e-126
	FRMD3	0.620014	3.09456e-38		IGHGP	2.90167	1.04952e-58
	RNF144B	0.598885	1.10176e-28		IFNG-AS1	2.03879	3.40859e-46
	CAMK2D	0.597882	3.08873e-32		CREB3L2	1.82045	1.44417e-115
	LCP2	0.585911	4.5338e-31		ERN1	1.80862	2.39982e-77
	RELB	0.548294	1.56079e-73		NTM	1.74231	5.24603e-33
	VOPP1	0.538727	1.96516e-34		CEP128	1.55136	2.32032e-54
	TRAF3	0.533848	3.30784e-38		DCC	1.53219	2.70692e-31
	AZIN1-AS1	0.52927	8.72846e-18		SEL1L3	1.42733	2.89512e-47
5	FTL	1.9086	3.66608e-116		MT-CO1	1.39936	2.93588e-14
	FTH1	1.90161	2.96164e-118		MYO1D	1.38374	7.06665e-40
	RPS24	1.09552	4.02559e-90		CADPS2	1.37219	1.67913e-69
	RPS27	1.08899	4.008e-123		FNDC3B	1.34571	9.9783e-40
	RPL28	1.08737	8.37895e-87		FBXW7	1.33143	3.15625e-38
	GRID2	1.08284	4.26128e-08		AFF3	1.32008	7.34502e-11
	RPS8	1.06925	2.10537e-97		SMYD3	1.29905	0.0244396
	RPL13A	1.00839	8.30885e-105		TNIK	1.25414	2.719e-27
	RPL13	0.996704	1.28182e-99		FOXP1	1.23653	8.62805e-23
	RPLP1	0.979594	7.35769e-74		NEDD9	1.18132	9.29962e-22
	RPS15	0.947145	4.42287e-82		AC008014.1	1.16541	1.30607e-16
	EEF1A1	0.944836	1.89105e-87	10	PCDH9	3.81976	0
	RPL11	0.924922	1.38642e-91		PPP2R2B	3.48805	3.08787e-260
	MT-CO2	0.903607	1.09152e-29		IL1RAPL1	3.48681	3.50458e-308
	RPS6	0.887049	2.19963e-74		CTNNA3	3.05532	4.72134e-225
	MT-ND3	0.865786	8.28516e-22		NCAM2	3.00244	1.0777e-212
	TMSB4X	0.863237	5.81357e-58		MAGI2	2.90179	1.79101e-215
	RPLP2	0.845061	1.05984e-86		ANK3	2.66406	4.55174e-210
	RPL32	0.835323	1.10248e-69		FRMD5	2.59394	3.04343e-204
	TPT1	0.827417	2.29249e-77		RNF220	2.58782	5.20301e-231
6	MRC1	2.62783	3.54677e-210		SLC24A2	2.52875	1.82436e-171
	DPYD	2.12061	1.92002e-214		ST18	2.52435	5.7292e-172
	STARD13	1.88433	3.65929e-172		CADM2	2.44294	2.67183e-125
	SIPA1L1	1.85079	4.14049e-145		DLG2	2.38388	2.05448e-109
	F13A1	1.73911	3.81303e-129		MBP	2.38009	1.04966e-181
	CD163	1.59243	2.97926e-194		NKAIN2	2.36128	1.30692e-165
	IQGAP2	1.55356	9.03074e-129		TMTC2	2.30123	9.09374e-103
	NAMPT	1.46827	1.61689e-82		EDIL3	2.28468	4.18446e-187
	SH3BP5	1.4438	5.95257e-133		SLC44A1	2.26498	2.49258e-194
	ARHGAP18	1.42004	2.19193e-134		TTLL7	2.23229	1.93743e-165
	MAN1A1	1.27457	7.73928e-67		ERBB4	2.23068	4.18676e-115
	AC100849.1	1.2701	1.62692e-123
	PID1	1.23254	2.21296e-65
	TFRC	1.22785	1.28668e-60
	PEAK1	1.20504	9.43053e-85
	ZBTB16	1.14772	1.00882e-49
	RGL1	1.14049	1.54134e-61
	ATP1B3	1.10835	7.06563e-24
	DAPK1	1.07516	6.31896e-128
	CPM	1.04698	5.67601e-33
