# Supplementary material for: Molecular and spatial heterogeneity of microglia in Rasmussen encephalitis
Source: Acta Neuropathol Commun. 2022 Nov 21;10:168. doi: 10.1186/s40478-022-01472-y (PMC9677917; doi:10.1186/s40478-022-01472-y)
Supplement: Supplementary file 15 — Additional file15: Table S4. Top 100 Differentially Expressed Genes Across Pseudotime Trajectories. [file 40478_2022_1472_MOESM15_ESM.xlsx]

## Sheet: top_pseudotime_degs
Supplementary Table 4: Top 100 Differentially Expressed Genes Across Pseudotime Trajectories
Gene	q-value	Moran's test statistic	Moran's I
PPP2R2B	0	167.304	0.596942
IL1RAPL1	0	163.988	0.585294
PCDH9	0	157.334	0.562066
MAGI2	0	142.538	0.510179
FRMD5	0	139.742	0.499538
DPYD	0	136.617	0.489045
ST18	0	135.209	0.480156
RNF220	0	132.24	0.472414
SLC24A2	0	128.036	0.454636
CTNNA3	0	126.192	0.450858
MRC1	0	125.696	0.448578
ACOXL	0	129.356	0.440238
CD163	0	123.19	0.438682
NCAM2	0	121.381	0.431755
XACT	0	118.729	0.426636
PDK4	0	116.947	0.420342
IFNG-AS1	0	125.461	0.414273
ANK3	0	113.762	0.407931
NKAIN2	0	110.143	0.393273
ZNF536	0	109.809	0.392182
EDIL3	0	109.264	0.39117
FCRL5	0	118.422	0.388885
TENT5C	0	109.202	0.376499
DNAJC6	0	105.338	0.376257
TTLL7	0	105.184	0.375833
MYO1D	0	105.797	0.373125
DAPK1	0	101.948	0.361347
ANO4	0	100.23	0.358513
ERN1	0	105.124	0.356748
AC092546.1	0	106.267	0.354616
TRIM2	0	97.5531	0.349532
CTNND2	0	97.3537	0.348959
C10orf90	0	97.593	0.347357
TMTC2	0	97.1858	0.344668
OPCML	0	95.5386	0.339445
LSAMP	0	94.7163	0.337927
SEL1L3	0	93.8845	0.331613
MAP7	0	92.5104	0.331291
HHIP	0	92.5971	0.329224
ERBB4	0	91.7632	0.328671
CLMN	0	91.9953	0.327997
PDE1C	0	90.6031	0.323818
PEX5L	0	90.7613	0.323096
GRID1	0	89.7811	0.320512
IQGAP2	0	90.4453	0.318961
SH3BP5	0	90.254	0.318616
NTM	0	91.1306	0.318429
CREB5	0	88.4116	0.315793
CADM2	0	87.6312	0.314281
SLC7A14-AS1	0	89.4071	0.313745
NFASC	0	87.054	0.311219
DPP6	0	87.0334	0.310042
CSMD1	0	87.1458	0.309685
KLHL32	0	86.7229	0.309341
CFAP54	0	92.7423	0.309033
NLGN1	0	84.057	0.300849
SPOCK1	0	82.737	0.295715
CREB3L2	0	83.0536	0.29464
AC012494.1	0	81.0203	0.28856
NRXN1	0	81.5658	0.288039
ANKS1B	0	80.711	0.287972
PTPRK	0	80.8389	0.287909
MEI1	0	83.757	0.287639
APBB2	0	79.566	0.285106
LRP1B	0	79.244	0.283931
STARD13	0	78.6165	0.28222
PLEKHH1	0	78.2379	0.280475
POU2AF1	0	83.6133	0.279318
KCNIP4	0	78.5476	0.279168
SOX2-OT	0	76.9725	0.275064
DAAM2	0	76.312	0.272628
CADPS2	0	75.1915	0.267178
FTH1	0	74.8289	0.266628
AKAP6	0	74.112	0.265794
SIPA1L1	0	74.1369	0.265314
FTL	0	74.0515	0.264459
NRXN3	0	73.8164	0.262343
FBXL7	0	73.3373	0.262107
TNR	0	73.0229	0.256059
LINC01055	0	78.2208	0.255783
SH3GL3	0	71.0122	0.253687
PTPRD	0	70.1549	0.250386
NCAM1	0	68.6787	0.246401
PHACTR3	0	68.3118	0.244668
SCD5	0	68.0847	0.24364
SHROOM4	0	68.2062	0.2436
IGLC1	0	73.3466	0.243589
DSCAML1	0	69.6625	0.24321
SPOCK3	0	68.0163	0.242786
LINC02384	0	71.2208	0.242604
DCC	0	72.5542	0.242509
THRB	0	67.7167	0.240918
LINC00609	0	67.1475	0.2397
GNAO1	0	67.1239	0.239687
ADGRB3	0	66.2867	0.237587
LHFPL3	0	67.1313	0.237427
MS4A4E	0	66.3639	0.235916
CDC42BPA	0	65.7209	0.235571
CTNNA2	0	66.2856	0.235529
